# Supplementary material for: Synchronization of optically self-assembled nanorotors
Source: Sci Adv. 2024 Mar 8;10(10):eadn3485. doi: 10.1126/sciadv.adn3485 (PMC10923511; doi:10.1126/sciadv.adn3485)
Supplement: Supplementary file 2 — Movies S1 to S7 [file sciadv.adn3485_movies_s1_to_s7.zip]

Archive with 7 entries (7 files):
- Movie_S1.avi
- Movie_S2.avi
- Movie_S3.avi
- Movie_S4.avi
- Movie_S5.avi
- Movie_S6.avi
- Movie_S7.avi
